# Supplementary material for: Symptomatic and preventive effects of the novel phosphodiesterase-9 inhibitor BI 409306 in an immune-mediated model of neurodevelopmental disorders
Source: Neuropsychopharmacology. 2021 May 3;46(8):1526–34. doi: 10.1038/s41386-021-01016-3 (PMC8209175; doi:10.1038/s41386-021-01016-3)
Supplement: Supplementary file 2 — Supplementary Table 1 [file 41386_2021_1016_MOESM2_ESM.xlsx]

## Sheet: Sheet1
ARRIVE Reporting Guideline & Recommendation	ARRIVE Item	MIA Model Specific Reporting Recommendation
Study design • Overview of immune activation issues For each experiment, give brief details of the study design including: a. The number of experimental and control groups. b. Any steps taken to minimize the effects of subjective bias when allocating animals to treatment (e.g. randomization procedure) and when assessing results (e.g. if done, describe who was blinded and when). c. The experimenta…	6	MIA Specific Reporting: a. General need for improved reporting in MIA model methods + reporting pilot data • Details on pilot data: Not applicable. The model is already established and running in the lab.
Experimental procedures • Compounds • Validation measures For each experiment and each experimental group, including controls, provide precise details of all procedures carried out. For example: a. How (e.g. drug formulation and dose, site and route of administration, anesthesia and analgesia used [including monitoring], surgical procedure, method of euthanasia). Provide details of any specialist…	7	Provide details of: a. Compounds – source, vehicle, preparation/storage, administration route, volume administered, whether anesthetics were used at time of immune challenge. • Name of compound: Polyinosinic:polycytidylic acid (poly[I:C]) • Catalogue number: P9582 • Lot number: 117M4005V • Vehicle control used: Pyrogen-free saline • Route of administration: Intravenous • Volume administered: 5 mL…
Experimental animals • Species/strain/vendor a. Provide details of the animals used, including species, strain, sex, developmental stage (e.g. mean or median age plus age range) and weight (e.g. mean or median weight plus weight range). a. Provide further relevant information such as the source of animals, international strain nomenclature, genetic modification status (e.g. knock-out or transgeni…	8	Provide details of: a. Species – considerations for appropriate species (mouse, rat, nonhuman primate, other) • Species: Mouse b. Strain – variability in strain can influence model • Strain: C57BL6/N (Charles River) c. Maternal/offspring physiological variables at time of immune challenge – age, body weight • Maternal age at challenge: 12 weeks • Maternal body weight: 20-25g • Offspring age at ch…
Housing and husbandry • Cage, ventilation, bedding, enrichment Provide details of: a. Housing (type of facility e.g. specific pathogen free [SPF]; type of cage or housing; bedding material; number of cage companions; tank shape and material etc. for fish). b. Husbandry conditions (e.g. breeding program, light/dark cycle, temperature, quality of water etc for fish, type of food, access to food and…	9	Provide details of: a. Caging systems • At breeding o Material of cage: IVC standard housing polycarbonate o Cage dimensions: 120mm H x 160 mm W x 350mm L • After parturition o Material of cage: IVC standard housing polycarbonate o Cage dimensions: 120 mm H x 160 mm W x 350 mm L • At weaning o Material of cage: IVC standard housing polycarbonate o Cage dimensions: 120 mm H x 160 mm W x 350 mm L b…
Sample size • Litter versus offspring a. Specify the total number of animals used in each experiment, and the number of animals in each experimental group. b. Explain how the number of animals was arrived at. Provide details of any sample size calculation used. c. Indicate the number of independent replications of each experiment, if relevant.	10	Provide details of: a. Maternal N vs offspring N • What is the total number of dams/litters included in the study: 140/93 • What is the total number of offspring per litter included the study: All the offspring from each litter were included in the study. b. Litter size and sex distribution • What size was each litter maintained at: 6–10 • What age did culling take place: NA • How many males and …
Allocating animals to experimental groups a. Give full details of how animals were allocated to experimental groups, including randomization or matching if done. b. Describe the order in which the animals in the different experimental groups were treated and assessed.	11	a. How many offspring per litter were used in each measure: 1–2 offspring per litter and sex was used in the behavioral and pharmacological studies b. Randomization/matching procedures • What procedures were used to assign animals to groups: Whenever possible, 1 male and 1 female animal from each litter were randomly assigned to each treatment/experimental group). c. Sex as a biological variable …
Experimental outcomes • Behavioral testing • Physiological endpoints Clearly define the primary and secondary experimental outcomes assessed (e.g. cell death, molecular markers, behavioral changes).	12	a. Maternal behavior and pup interactions • If maternal care was evaluated, were there differences following immunogen challenge (if so, please briefly describe): N/A b. Age(s) of offspring at behavioral testing/physiological evaluation endpoints: Pharmacological treatment started at PND 70 (or PND30 for Study 3), behavioral testing started at PND84 c. Order of testing (e.g. behavioral test order…
Statistical methods a. Provide details of the statistical methods used for each analysis. b. Specify the unit of analysis for each dataset (e.g. single animal, group of animals, single neuron). c. Describe any methods used to assess whether the data met the assumptions of the statistical approach.		a. Unit of analysis for each data set • Is the unit (n) of each analysis based on number of litters, or number of animals used per group: Number of animals per group, as in the majority of experiments each animal originated from a different litter
Other disclosures		Please make note of any other extraneous variables that you would like to report (e.g. fire alarms, construction, temporary relocations, other variables that you think we should be considering in our studies etc.): NA
